# Supplementary material for: Heritability and genome-wide associations studies of cerebral blood flow in the general population
Source: J Cereb Blood Flow Metab. 2017 Jun 19;38(9):1598–608. doi: 10.1177/0271678X17715861 (PMC6120124; doi:10.1177/0271678X17715861)
Supplement: Supplementary Table [file JCB715861_supplementary_table.xlsx]

## Sheet: S1
Supplementary Table S1 | Heritability of cerebral blood flow parameters across age.
Variable	Artery	Window	N total	N unrelated	Model	h2	SE	P-value
Flow rate	Basilar artery	1	2000	1735	1	0.035966	0.184491	0.4196
Flow rate	Basilar artery	2	2000	1728	1	1e-06	0.185884	0.4986
Flow rate	Basilar artery	3	2000	1749	1	0.079884	0.185361	0.3278
Flow rate	Basilar artery	4	2000	1748	1	0.083135	0.18665	0.3238
Flow rate	Basilar artery	5	2000	1749	1	1e-06	0.187701	0.4981
Flow rate	Basilar artery	6	2000	1740	1	0.373072	0.194252	0.02668
Flow rate	Basilar artery	7	2000	1747	1	0.310398	0.191542	0.04902
Flow rate	Basilar artery	8	2000	1742	1	0.551589	0.193313	0.001756
Flow rate	Basilar artery	9	2000	1750	1	0.60305	0.192505	0.0006769
Flow rate	Basilar artery	10	2000	1751	1	0.440297	0.191365	0.009081
Flow rate	Basilar artery	1	2000	1735	2	0.031773	0.185251	0.4295
Flow rate	Basilar artery	2	2000	1728	2	1e-06	0.186745	0.4981
Flow rate	Basilar artery	3	2000	1749	2	0.091968	0.185247	0.3033
Flow rate	Basilar artery	4	2000	1748	2	0.073364	0.185328	0.3414
Flow rate	Basilar artery	5	2000	1749	2	1e-06	0.186687	0.4975
Flow rate	Basilar artery	6	2000	1740	2	0.35566	0.193646	0.03181
Flow rate	Basilar artery	7	2000	1747	2	0.289906	0.191086	0.06047
Flow rate	Basilar artery	8	2000	1742	2	0.528663	0.193232	0.002546
Flow rate	Basilar artery	9	2000	1750	2	0.614777	0.192263	0.0005318
Flow rate	Basilar artery	10	2000	1751	2	0.46937	0.191603	0.005964
Flow velocity	Basilar artery	1	2000	1727	1	1e-06	0.192897	0.5
Flow velocity	Basilar artery	2	2000	1720	1	1e-06	0.195147	0.5
Flow velocity	Basilar artery	3	2000	1742	1	1e-06	0.193187	0.5
Flow velocity	Basilar artery	4	2000	1742	1	1e-06	0.190358	0.4994
Flow velocity	Basilar artery	5	2000	1737	1	1e-06	0.192134	0.5
Flow velocity	Basilar artery	6	2000	1719	1	0.011392	0.191098	0.476
Flow velocity	Basilar artery	7	2000	1720	1	0.151773	0.189937	0.2039
Flow velocity	Basilar artery	8	2000	1714	1	0.280495	0.194257	0.06724
Flow velocity	Basilar artery	9	2000	1722	1	0.432242	0.19603	0.01137
Flow velocity	Basilar artery	10	2000	1722	1	0.097203	0.189175	0.2976
Flow velocity	Basilar artery	1	2000	1727	2	1e-06	0.193275	0.5
Flow velocity	Basilar artery	2	2000	1720	2	1e-06	0.195332	0.5
Flow velocity	Basilar artery	3	2000	1742	2	1e-06	0.192764	0.5
Flow velocity	Basilar artery	4	2000	1742	2	1e-06	0.190051	0.4991
Flow velocity	Basilar artery	5	2000	1737	2	1e-06	0.191688	0.5
Flow velocity	Basilar artery	6	2000	1719	2	1e-06	0.190762	0.4989
Flow velocity	Basilar artery	7	2000	1720	2	0.141412	0.189959	0.2206
Flow velocity	Basilar artery	8	2000	1714	2	0.271373	0.194508	0.07447
Flow velocity	Basilar artery	9	2000	1722	2	0.409641	0.195877	0.01535
Flow velocity	Basilar artery	10	2000	1722	2	0.121042	0.190151	0.2555
Vessel area	Basilar artery	1	2000	1733	1	0.081665	0.180424	0.314
Vessel area	Basilar artery	2	2000	1725	1	0.103088	0.188953	0.2858
Vessel area	Basilar artery	3	2000	1747	1	0.155059	0.195618	0.2161
Vessel area	Basilar artery	4	2000	1742	1	0.283613	0.196911	0.07545
Vessel area	Basilar artery	5	2000	1744	1	0.269933	0.197429	0.08714
Vessel area	Basilar artery	6	2000	1734	1	0.305739	0.196701	0.05905
Vessel area	Basilar artery	7	2000	1740	1	0.450935	0.197799	0.01116
Vessel area	Basilar artery	8	2000	1732	1	0.304953	0.194893	0.0551
Vessel area	Basilar artery	9	2000	1736	1	0.38121	0.199243	0.0285
Vessel area	Basilar artery	10	2000	1736	1	0.320252	0.190548	0.03985
Vessel area	Basilar artery	1	2000	1733	2	0.08014	0.18062	0.3175
Vessel area	Basilar artery	2	2000	1725	2	0.105458	0.189354	0.2821
Vessel area	Basilar artery	3	2000	1747	2	0.17367	0.196183	0.1903
Vessel area	Basilar artery	4	2000	1742	2	0.290856	0.196852	0.07006
Vessel area	Basilar artery	5	2000	1744	2	0.271839	0.19756	0.08576
Vessel area	Basilar artery	6	2000	1734	2	0.30287	0.196872	0.06109
Vessel area	Basilar artery	7	2000	1740	2	0.450122	0.197935	0.01135
Vessel area	Basilar artery	8	2000	1732	2	0.305692	0.195087	0.0549
Vessel area	Basilar artery	9	2000	1736	2	0.400617	0.199873	0.02333
Vessel area	Basilar artery	10	2000	1736	2	0.32915	0.190679	0.03588
Flow rate	Left carotid	1	2000	1729	1	1e-06	0.196725	0.4982
Flow rate	Left carotid	2	2000	1720	1	0.047732	0.195925	0.4049
Flow rate	Left carotid	3	2000	1742	1	0.112123	0.187446	0.2689
Flow rate	Left carotid	4	2000	1740	1	0.202043	0.189834	0.137
Flow rate	Left carotid	5	2000	1743	1	0.409319	0.191392	0.01371
Flow rate	Left carotid	6	2000	1735	1	0.57234	0.191299	0.0009835
Flow rate	Left carotid	7	2000	1747	1	0.567914	0.1954	0.00187
Flow rate	Left carotid	8	2000	1743	1	0.317117	0.199565	0.05977
Flow rate	Left carotid	9	2000	1753	1	0.195897	0.195174	0.1594
Flow rate	Left carotid	10	2000	1751	1	0.087353	0.193232	0.3266
Flow rate	Left carotid	1	2000	1729	2	0.037226	0.197621	0.4272
Flow rate	Left carotid	2	2000	1720	2	0.128491	0.199581	0.2641
Flow rate	Left carotid	3	2000	1742	2	0.212687	0.190248	0.125
Flow rate	Left carotid	4	2000	1740	2	0.272116	0.192271	0.07397
Flow rate	Left carotid	5	2000	1743	2	0.431312	0.192885	0.01096
Flow rate	Left carotid	6	2000	1735	2	0.544335	0.190455	0.001478
Flow rate	Left carotid	7	2000	1747	2	0.529627	0.194773	0.003135
Flow rate	Left carotid	8	2000	1743	2	0.268976	0.198468	0.09111
Flow rate	Left carotid	9	2000	1753	2	0.201004	0.193903	0.1498
Flow rate	Left carotid	10	2000	1751	2	0.143484	0.192831	0.2277
Flow velocity	Left carotid	1	2000	1725	1	1e-06	0.201786	0.4976
Flow velocity	Left carotid	2	2000	1720	1	1e-06	0.205498	0.4987
Flow velocity	Left carotid	3	2000	1741	1	0.199122	0.201173	0.1704
Flow velocity	Left carotid	4	2000	1738	1	0.369236	0.202351	0.03844
Flow velocity	Left carotid	5	2000	1732	1	0.105491	0.195595	0.2967
Flow velocity	Left carotid	6	2000	1715	1	0.144141	0.196816	0.2329
Flow velocity	Left carotid	7	2000	1717	1	0.243551	0.196331	0.1062
Flow velocity	Left carotid	8	2000	1713	1	0.001543	0.194921	0.4956
Flow velocity	Left carotid	9	2000	1722	1	1e-06	0.196909	0.5
Flow velocity	Left carotid	10	2000	1722	1	1e-06	0.197189	0.5
Flow velocity	Left carotid	1	2000	1725	2	1e-06	0.202377	0.497
Flow velocity	Left carotid	2	2000	1720	2	1e-06	0.206302	0.4985
Flow velocity	Left carotid	3	2000	1741	2	0.19134	0.201166	0.18
Flow velocity	Left carotid	4	2000	1738	2	0.376933	0.202718	0.03585
Flow velocity	Left carotid	5	2000	1732	2	0.1183	0.195497	0.274
Flow velocity	Left carotid	6	2000	1715	2	0.169591	0.196904	0.195
Flow velocity	Left carotid	7	2000	1717	2	0.289128	0.196558	0.06933
Flow velocity	Left carotid	8	2000	1713	2	0.049609	0.195789	0.4004
Flow velocity	Left carotid	9	2000	1722	2	1e-06	0.196653	0.5
Flow velocity	Left carotid	10	2000	1722	2	0.004216	0.197375	0.4917
Vessel area	Left carotid	1	2000	1732	1	1e-06	0.193212	0.5
Vessel area	Left carotid	2	2000	1725	1	1e-06	0.197177	0.5
Vessel area	Left carotid	3	2000	1746	1	1e-06	0.194744	0.5
Vessel area	Left carotid	4	2000	1744	1	1e-06	0.199788	0.4988
Vessel area	Left carotid	5	2000	1746	1	1e-06	0.192688	0.5
Vessel area	Left carotid	6	2000	1738	1	1e-06	0.191908	0.5
Vessel area	Left carotid	7	2000	1744	1	0.110473	0.194105	0.2857
Vessel area	Left carotid	8	2000	1738	1	0.045942	0.189103	0.4024
Vessel area	Left carotid	9	2000	1746	1	1e-06	0.194731	0.5
Vessel area	Left carotid	10	2000	1744	1	0.005572	0.190535	0.4883
Vessel area	Left carotid	1	2000	1732	2	1e-06	0.192896	0.4978
Vessel area	Left carotid	2	2000	1725	2	1e-06	0.197565	0.5
Vessel area	Left carotid	3	2000	1746	2	1e-06	0.195061	0.5
Vessel area	Left carotid	4	2000	1744	2	1e-06	0.19984	0.4979
Vessel area	Left carotid	5	2000	1746	2	1e-06	0.193556	0.5
Vessel area	Left carotid	6	2000	1738	2	1e-06	0.191881	0.5
Vessel area	Left carotid	7	2000	1744	2	0.098281	0.19356	0.3064
Vessel area	Left carotid	8	2000	1738	2	0.035537	0.189174	0.4243
Vessel area	Left carotid	9	2000	1746	2	1e-06	0.194633	0.5
Vessel area	Left carotid	10	2000	1744	2	0.024712	0.190765	0.4484
Flow rate	Right carotid	1	2000	1730	1	0.024242	0.19134	0.4493
Flow rate	Right carotid	2	2000	1723	1	1e-06	0.195125	0.498
Flow rate	Right carotid	3	2000	1744	1	0.116314	0.193628	0.2747
Flow rate	Right carotid	4	2000	1743	1	1e-06	0.185994	0.498
Flow rate	Right carotid	5	2000	1746	1	0.240441	0.188307	0.09253
Flow rate	Right carotid	6	2000	1738	1	0.159756	0.186591	0.1859
Flow rate	Right carotid	7	2000	1745	1	0.157768	0.188863	0.1956
Flow rate	Right carotid	8	2000	1740	1	0.139202	0.188762	0.2237
Flow rate	Right carotid	9	2000	1750	1	0.020595	0.183095	0.4535
Flow rate	Right carotid	10	2000	1749	1	0.087889	0.192833	0.3248
Flow rate	Right carotid	1	2000	1730	2	0.046808	0.193296	0.4044
Flow rate	Right carotid	2	2000	1723	2	1e-06	0.196606	0.5
Flow rate	Right carotid	3	2000	1744	2	0.161107	0.195532	0.2069
Flow rate	Right carotid	4	2000	1743	2	1e-06	0.187075	0.5
Flow rate	Right carotid	5	2000	1746	2	0.21474	0.188411	0.1189
Flow rate	Right carotid	6	2000	1738	2	0.121124	0.186748	0.2504
Flow rate	Right carotid	7	2000	1745	2	0.130521	0.189521	0.2412
Flow rate	Right carotid	8	2000	1740	2	0.092211	0.188814	0.3084
Flow rate	Right carotid	9	2000	1750	2	1e-06	0.183599	0.5
Flow rate	Right carotid	10	2000	1749	2	0.067486	0.192087	0.3629
Flow velocity	Right carotid	1	2000	1728	1	1e-06	0.19972	0.5
Flow velocity	Right carotid	2	2000	1721	1	1e-06	0.201789	0.5
Flow velocity	Right carotid	3	2000	1743	1	1e-06	0.198312	0.5
Flow velocity	Right carotid	4	2000	1741	1	1e-06	0.196087	0.499
Flow velocity	Right carotid	5	2000	1735	1	1e-06	0.196198	0.5
Flow velocity	Right carotid	6	2000	1718	1	1e-06	0.197882	0.5
Flow velocity	Right carotid	7	2000	1719	1	1e-06	0.192166	0.5
Flow velocity	Right carotid	8	2000	1714	1	0.113678	0.192523	0.273
Flow velocity	Right carotid	9	2000	1723	1	0.15159	0.195614	0.2183
Flow velocity	Right carotid	10	2000	1722	1	0.209293	0.196837	0.1425
Flow velocity	Right carotid	1	2000	1728	2	1e-06	0.200229	0.5
Flow velocity	Right carotid	2	2000	1721	2	1e-06	0.202071	0.5
Flow velocity	Right carotid	3	2000	1743	2	1e-06	0.198395	0.5
Flow velocity	Right carotid	4	2000	1741	2	1e-06	0.196399	0.4989
Flow velocity	Right carotid	5	2000	1735	2	1e-06	0.195995	0.5
Flow velocity	Right carotid	6	2000	1718	2	1e-06	0.198011	0.5
Flow velocity	Right carotid	7	2000	1719	2	1e-06	0.192325	0.5
Flow velocity	Right carotid	8	2000	1714	2	0.138772	0.193222	0.2313
Flow velocity	Right carotid	9	2000	1723	2	0.150162	0.195968	0.2212
Flow velocity	Right carotid	10	2000	1722	2	0.223216	0.197186	0.1276
Vessel area	Right carotid	1	2000	1735	1	0.026744	0.196225	0.4471
Vessel area	Right carotid	2	2000	1728	1	1e-06	0.197641	0.4984
Vessel area	Right carotid	3	2000	1749	1	0.086186	0.19661	0.335
Vessel area	Right carotid	4	2000	1745	1	1e-06	0.196552	0.4987
Vessel area	Right carotid	5	2000	1747	1	0.218603	0.192908	0.1262
Vessel area	Right carotid	6	2000	1738	1	0.148263	0.193029	0.2192
Vessel area	Right carotid	7	2000	1744	1	0.223928	0.195883	0.1272
Vessel area	Right carotid	8	2000	1738	1	0.063482	0.188232	0.3649
Vessel area	Right carotid	9	2000	1746	1	1e-06	0.191423	0.5
Vessel area	Right carotid	10	2000	1743	1	0.083273	0.187753	0.3245
Vessel area	Right carotid	1	2000	1735	2	0.048763	0.196689	0.4043
Vessel area	Right carotid	2	2000	1728	2	0.019854	0.198542	0.4615
Vessel area	Right carotid	3	2000	1749	2	0.152414	0.198244	0.2275
Vessel area	Right carotid	4	2000	1745	2	0.019002	0.196996	0.4629
Vessel area	Right carotid	5	2000	1747	2	0.236062	0.19353	0.1093
Vessel area	Right carotid	6	2000	1738	2	0.155967	0.193203	0.2076
Vessel area	Right carotid	7	2000	1744	2	0.2278	0.196	0.1232
Vessel area	Right carotid	8	2000	1738	2	0.061488	0.18873	0.3696
Vessel area	Right carotid	9	2000	1746	2	1e-06	0.191576	0.4992
Vessel area	Right carotid	10	2000	1743	2	0.093994	0.187867	0.3036
Flow rate	Total	1	2000	1729	1	1e-06	0.193317	0.5
Flow rate	Total	2	2000	1721	1	0.065272	0.193237	0.3671
Flow rate	Total	3	2000	1742	1	0.112636	0.189813	0.2727
Flow rate	Total	4	2000	1743	1	0.099703	0.187788	0.2933
Flow rate	Total	5	2000	1746	1	0.363812	0.190838	0.02449
Flow rate	Total	6	2000	1737	1	0.349098	0.190669	0.02913
Flow rate	Total	7	2000	1745	1	0.36364	0.191938	0.02682
Flow rate	Total	8	2000	1741	1	0.455515	0.195862	0.009716
Flow rate	Total	9	2000	1749	1	0.219425	0.190552	0.1188
Flow rate	Total	10	2000	1750	1	0.334027	0.198394	0.04777
Flow rate	Total	1	2000	1729	2	1e-06	0.195035	0.5
Flow rate	Total	2	2000	1721	2	0.142304	0.197918	0.2381
Flow rate	Total	3	2000	1742	2	0.242156	0.19323	0.1017
Flow rate	Total	4	2000	1743	2	0.135729	0.189114	0.2317
Flow rate	Total	5	2000	1746	2	0.34388	0.191769	0.0326
Flow rate	Total	6	2000	1737	2	0.280674	0.190066	0.06342
Flow rate	Total	7	2000	1745	2	0.268743	0.191962	0.07762
Flow rate	Total	8	2000	1741	2	0.340911	0.196405	0.04122
Flow rate	Total	9	2000	1749	2	0.183438	0.189781	0.1609
Flow rate	Total	10	2000	1750	2	0.40711	0.197783	0.02025
LEGEND

## Sheet: S2
Supplementary Table S2 | Genetic variants associated with cerebral blood Flow rate parameters at p-value < 10^-6.
Variable	Artery	MarkerName	Effect	StdErr	P-value	Direction	HetISq	HetChiSq	HetDf	HetPVal	Chr	Pos
Flow velocity	Right carotid	rs2971609	-0.1227	0.0216	1.357e-08	---	0	0.132	2	0.936	6	97039665
Flow velocity	Right carotid	rs2983896	-0.1218	0.0215	1.403e-08	---	0	0.269	2	0.874	6	97029871
Vessel area	Right carotid	rs12546630	0.1365	0.0243	2.023e-08	+++	0	1.507	2	0.4708	8	139716602
Flow velocity	Right carotid	rs2971603	-0.1182	0.0212	2.403e-08	---	0	0.23	2	0.8913	6	97035418
Flow velocity	Right carotid	rs2983897	-0.1179	0.0212	2.598e-08	---	0	0.244	2	0.8854	6	97033780
Flow velocity	Right carotid	rs2971608	-0.1179	0.0212	2.7e-08	---	0	0.237	2	0.8881	6	97039757
Flow velocity	Right carotid	rs2971606	-0.1174	0.0211	2.78e-08	---	0	0.196	2	0.9067	6	97043025
Flow velocity	Right carotid	rs67338227	-0.117	0.0214	4.88e-08	---	0	0.238	2	0.8877	6	97042147
Flow velocity	Right carotid	rs11759769	-0.1156	0.0212	5.194e-08	---	0	0.279	2	0.87	6	97065212
Flow velocity	Right carotid	6:97062117:D	-0.1155	0.0213	5.547e-08	---	0	0.26	2	0.8781	6	97062117
Flow velocity	Right carotid	6:97062114:D	-0.1155	0.0213	5.572e-08	---	0	0.259	2	0.8785	6	97062114
Flow velocity	Right carotid	rs3798293	-0.1152	0.0213	6.224e-08	---	0	0.261	2	0.8775	6	97033370
Flow velocity	Right carotid	rs11751075	-0.1149	0.0212	6.261e-08	---	0	0.324	2	0.8505	6	97065751
Flow velocity	Right carotid	rs9285393	-0.1155	0.0214	6.291e-08	---	0	0.262	2	0.8773	6	97020917
Flow velocity	Right carotid	rs6568392	-0.1155	0.0214	6.684e-08	---	0	0.329	2	0.8482	6	96861476
Flow velocity	Right carotid	rs3860231	-0.1192	0.0222	7.489e-08	---	0	0.17	2	0.9185	6	97036563
Flow velocity	Right carotid	rs3860229	-0.1192	0.0222	7.515e-08	---	0	0.17	2	0.9184	6	97036559
Flow velocity	Right carotid	rs3860230	-0.1192	0.0222	7.521e-08	---	0	0.17	2	0.9183	6	97036560
Flow velocity	Right carotid	rs4265039	-0.1143	0.0213	8.462e-08	---	0	0.343	2	0.8422	6	96878929
Flow velocity	Right carotid	rs4346856	-0.1143	0.0213	8.473e-08	---	0	0.343	2	0.8423	6	96880270
Flow velocity	Right carotid	rs13208321	-0.1143	0.0214	9.324e-08	---	0	0.352	2	0.8386	6	96860354
Vessel area	Basilar artery	rs7276079	0.2185	0.0411	1.036e-07	+++	0	1.729	2	0.4213	21	35976046
Flow velocity	Right carotid	rs4486027	-0.1138	0.0214	1.047e-07	---	0	0.314	2	0.8548	6	96911886
Flow rate	Right carotid	8:139728575:D	0.1551	0.0292	1.071e-07	+++	0	0.907	2	0.6354	8	139728575
Flow rate	Right carotid	rs9324493	0.155	0.0292	1.073e-07	+++	0	0.901	2	0.6373	8	139727981
Flow rate	Right carotid	rs62527955	0.1553	0.0292	1.091e-07	+++	0	0.932	2	0.6274	8	139730699
Flow rate	Right carotid	rs62527957	0.1553	0.0292	1.094e-07	+++	0	0.932	2	0.6274	8	139731352
Flow velocity	Right carotid	rs1157316	-0.1135	0.0214	1.095e-07	---	0	0.444	2	0.8009	6	96869710
Flow rate	Right carotid	rs62527954	0.1552	0.0292	1.103e-07	+++	0	0.924	2	0.63	8	139730106
Flow velocity	Right carotid	rs9486719	-0.1169	0.0221	1.185e-07	---	0	1.342	2	0.5111	6	97060124
Flow rate	Basilar artery	rs12206916	0.1263	0.0239	1.319e-07	+++	0	0.04	2	0.98	6	94761848
Vessel area	Right carotid	rs4243905	0.1235	0.0234	1.329e-07	+++	0	1.43	2	0.4892	8	139714731
Flow velocity	Right carotid	rs4839833	-0.1127	0.0214	1.4e-07	---	0	0.426	2	0.8082	6	96882069
Flow rate	Right carotid	rs78986940	0.1521	0.029	1.526e-07	+++	0	1.557	2	0.459	8	139722728
Flow rate	Total	4:121195644:I	0.2349	0.0448	1.61e-07	+++	0	0.704	2	0.7033	4	121195644
Flow velocity	Right carotid	rs4839826	-0.1113	0.0212	1.613e-07	---	17.9	2.437	2	0.2957	6	96853616
Flow rate	Right carotid	rs62527959	0.1553	0.0297	1.664e-07	+++	0	0.428	2	0.8074	8	139736793
Flow velocity	Right carotid	rs6924957	-0.1105	0.0211	1.723e-07	---	20	2.501	2	0.2864	6	96853579
Flow rate	Right carotid	rs62527958	0.1553	0.0297	1.726e-07	+++	0	0.464	2	0.7928	8	139736726
Vessel area	Right carotid	rs4282617	0.1248	0.0239	1.811e-07	+++	0	0.68	2	0.7116	8	139726348
Flow velocity	Right carotid	rs9486205	-0.1182	0.0227	1.838e-07	---	7.9	2.172	2	0.3376	6	96877006
Vessel area	Right carotid	rs71512394	0.1318	0.0254	2.028e-07	+++	0	1.041	2	0.5941	8	139726475
Flow velocity	Right carotid	rs72932805	-0.1155	0.0223	2.12e-07	---	9.2	2.202	2	0.3325	6	96902933
Flow velocity	Right carotid	rs6923212	-0.1149	0.0222	2.394e-07	---	0	1.168	2	0.5577	6	97061940
Flow velocity	Right carotid	rs6921291	-0.1145	0.0222	2.623e-07	---	0	1.232	2	0.5402	6	97066242
Flow velocity	Right carotid	rs11153067	-0.115	0.0224	2.693e-07	---	0	1.16	2	0.5599	6	97039421
Flow velocity	Right carotid	rs3798296	-0.1143	0.0222	2.745e-07	---	0	1.211	2	0.5459	6	97052286
Flow velocity	Right carotid	rs12197411	-0.1149	0.0224	2.769e-07	---	0	1.181	2	0.554	6	97039621
Flow velocity	Right carotid	rs3798295	-0.1142	0.0222	2.774e-07	---	0	1.208	2	0.5466	6	97052164
Flow rate	Right carotid	rs78720465	0.1948	0.0379	2.803e-07	+-+	76.1	8.372	2	0.0152	2	196410799
Flow velocity	Right carotid	rs2145535	-0.1146	0.0223	2.804e-07	---	0	1.189	2	0.5518	6	97034715
Flow velocity	Right carotid	rs12204068	-0.1145	0.0223	2.813e-07	---	0	1.191	2	0.5514	6	97036201
Flow velocity	Right carotid	rs9386648	-0.1145	0.0223	2.815e-07	---	0	1.19	2	0.5516	6	97035656
Flow velocity	Right carotid	rs13202675	-0.1147	0.0223	2.823e-07	---	0	1.211	2	0.5458	6	97028427
Flow velocity	Right carotid	rs12208124	-0.1147	0.0223	2.83e-07	---	0	1.211	2	0.5458	6	97027942
Flow velocity	Right carotid	rs12527021	-0.1147	0.0223	2.846e-07	---	0	1.212	2	0.5456	6	97025496
Flow velocity	Right carotid	rs3798289	-0.1147	0.0223	2.853e-07	---	0	1.213	2	0.5453	6	97023632
Flow velocity	Right carotid	rs10872018	-0.1147	0.0223	2.859e-07	---	0	1.236	2	0.539	6	97026429
Flow velocity	Right carotid	rs11153064	-0.1147	0.0223	2.86e-07	---	0	1.214	2	0.545	6	97021959
Flow velocity	Right carotid	rs12525695	-0.1148	0.0224	2.866e-07	---	0	1.183	2	0.5534	6	97039818
Flow velocity	Right carotid	rs12214469	-0.1147	0.0223	2.873e-07	---	0	1.216	2	0.5444	6	97019471
Flow velocity	Right carotid	rs9398072	-0.1148	0.0224	2.882e-07	---	0	1.769	2	0.413	6	96911304
Flow velocity	Right carotid	rs11153071	-0.1153	0.0225	2.898e-07	---	0	1.422	2	0.491	6	97039741
Flow velocity	Right carotid	rs4839837	-0.1147	0.0224	2.927e-07	---	0	1.765	2	0.4137	6	96908706
Flow rate	Right carotid	rs112454471	0.1944	0.0379	2.937e-07	+-+	76	8.319	2	0.01562	2	196414309
Flow velocity	Right carotid	rs3906199	-0.1141	0.0223	2.946e-07	---	0	1.199	2	0.5492	6	97049899
Flow velocity	Right carotid	rs9373978	-0.1142	0.0223	3.082e-07	---	0	1.002	2	0.606	6	97056255
Flow velocity	Right carotid	rs3798294	-0.114	0.0223	3.117e-07	---	0	1.161	2	0.5597	6	97049587
Flow velocity	Right carotid	rs2273622	-0.1137	0.0223	3.236e-07	---	0	1.083	2	0.582	6	97058567
Flow rate	Right carotid	rs62527949	0.147	0.0288	3.464e-07	+++	0	1.192	2	0.551	8	139713160
Flow rate	Total	rs2209168	-0.102	0.02	3.51e-07	---	37.8	3.217	2	0.2002	1	178545733
Flow velocity	Right carotid	rs976357	-0.1219	0.0239	3.543e-07	---	19	2.469	2	0.291	6	96849679
Flow velocity	Right carotid	rs2499799	-0.1222	0.024	3.566e-07	---	13.4	2.311	2	0.3149	6	96851676
Flow velocity	Right carotid	rs976356	-0.1218	0.0239	3.567e-07	---	18.8	2.463	2	0.2919	6	96849437
Flow velocity	Right carotid	rs2049927	-0.1218	0.0239	3.574e-07	---	18.7	2.459	2	0.2925	6	96848958
Flow velocity	Right carotid	rs2499797	-0.1218	0.0239	3.585e-07	---	18.6	2.457	2	0.2927	6	96848669
Flow velocity	Right carotid	rs11153059	-0.1142	0.0224	3.623e-07	---	0	1.189	2	0.5517	6	97014537
Flow rate	Right carotid	rs62527945	0.1461	0.0287	3.637e-07	+++	7.4	2.159	2	0.3397	8	139712998
Flow velocity	Right carotid	rs11153058	-0.1141	0.0224	3.641e-07	---	0	1.19	2	0.5515	6	97012746
Flow velocity	Right carotid	rs11756315	-0.1141	0.0224	3.666e-07	---	0	1.192	2	0.551	6	97008678
Flow velocity	Right carotid	rs34051754	-0.1141	0.0224	3.67e-07	---	0	1.192	2	0.551	6	97007754
Flow velocity	Right carotid	rs13206547	-0.1141	0.0224	3.713e-07	---	0	1.197	2	0.5497	6	97006942
Flow velocity	Right carotid	rs3734239	-0.114	0.0224	3.796e-07	---	0	1.262	2	0.532	6	96996244
Flow velocity	Right carotid	rs3734238	-0.114	0.0224	3.799e-07	---	0	1.262	2	0.532	6	96996228
Flow velocity	Right carotid	rs10457159	-0.114	0.0224	3.834e-07	---	0	1.264	2	0.5314	6	96993139
Flow velocity	Right carotid	rs12194971	-0.1152	0.0227	3.839e-07	---	14.2	2.33	2	0.3118	6	96911073
Flow velocity	Right carotid	rs12208011	-0.114	0.0224	3.849e-07	---	0	1.265	2	0.5313	6	96991105
Flow velocity	Right carotid	rs12204342	-0.1129	0.0222	3.865e-07	---	0	1.02	2	0.6006	6	97054314
Flow velocity	Right carotid	rs12207570	-0.1139	0.0224	3.885e-07	---	0	1.266	2	0.5311	6	96987884
Flow velocity	Right carotid	rs6916232	-0.1139	0.0224	3.907e-07	---	0	1.266	2	0.5309	6	96985959
Flow velocity	Right carotid	rs4839683	-0.1097	0.0216	4.023e-07	---	48.9	3.912	2	0.1414	6	96851933
Flow velocity	Right carotid	rs2064947	-0.1127	0.0222	4.053e-07	---	0	1.004	2	0.6052	6	97052754
Flow velocity	Right carotid	rs12530462	-0.1126	0.0222	4.053e-07	---	0	1.001	2	0.6061	6	97053514
Flow velocity	Right carotid	rs9399923	-0.1096	0.0216	4.13e-07	---	49	3.922	2	0.1407	6	96850379
Flow velocity	Right carotid	rs13210597	-0.1135	0.0224	4.222e-07	---	0	1.265	2	0.5313	6	96969694
Flow velocity	Right carotid	rs9486725	-0.0945	0.0187	4.295e-07	---	0	0.088	2	0.9572	6	97061159
Flow velocity	Right carotid	6:97061100:D	-0.0954	0.0189	4.3e-07	---	0	0.142	2	0.9313	6	97061100
Flow velocity	Right carotid	rs6920913	-0.1134	0.0224	4.327e-07	---	0	1.589	2	0.4518	6	96874297
Flow velocity	Right carotid	rs2499796	-0.1208	0.0239	4.411e-07	---	12.8	2.293	2	0.3177	6	96848364
Flow velocity	Right carotid	rs2499793	-0.1207	0.0239	4.487e-07	---	12.8	2.294	2	0.3176	6	96846402
Flow velocity	Right carotid	rs2499792	-0.1207	0.0239	4.504e-07	---	12.7	2.291	2	0.318	6	96846264
Flow velocity	Right carotid	rs2472876	-0.1207	0.0239	4.534e-07	---	12.4	2.282	2	0.3195	6	96845723
Flow velocity	Right carotid	rs12208556	-0.1132	0.0225	4.577e-07	---	0	1.612	2	0.4465	6	96903486
Flow rate	Right carotid	rs4467972	0.1455	0.0289	4.594e-07	+++	0	1.577	2	0.4545	8	139716020
Flow rate	Total	rs62072710	-0.3934	0.078	4.613e-07	---	0	1.811	2	0.4044	17	54950041
Flow velocity	Right carotid	rs2499801	-0.1143	0.0227	4.619e-07	---	0	1.233	2	0.5398	6	96854594
Flow velocity	Basilar artery	rs9598231	-0.101	0.02	4.621e-07	---	0	1.203	2	0.5481	13	61615919
Flow velocity	Right carotid	rs926276	-0.1131	0.0224	4.632e-07	---	0	1.56	2	0.4584	6	96868735
Flow velocity	Right carotid	rs7752277	-0.0938	0.0186	4.742e-07	---	0	0.132	2	0.936	6	97065131
Flow velocity	Right carotid	rs11153082	-0.0938	0.0186	4.768e-07	---	0	0.118	2	0.9427	6	97059666
Flow rate	Right carotid	rs6575281	-0.1066	0.0212	4.814e-07	---	0	0.943	2	0.6239	14	93167850
Flow velocity	Right carotid	rs2472875	-0.1203	0.0239	4.967e-07	---	7.4	2.159	2	0.3398	6	96844691
Flow rate	Basilar artery	6:94765229:D	0.1031	0.0205	5.041e-07	+++	0	0.983	2	0.6118	6	94765229
Vessel area	Left carotid	10:67503144:D	-0.2125	0.0423	5.114e-07	---	83.5	12.103	2	0.002354	10	67503144
Flow velocity	Right carotid	rs2499790	-0.12	0.0239	5.191e-07	---	5.4	2.115	2	0.3474	6	96845078
Flow velocity	Right carotid	rs760619	-0.1136	0.0226	5.206e-07	---	0	1.267	2	0.5308	6	96857431
Flow velocity	Right carotid	rs2103539	-0.12	0.0239	5.207e-07	---	5.3	2.112	2	0.3479	6	96844342
Flow rate	Basilar artery	rs1416060	-0.1081	0.0216	5.478e-07	---	0	0.09	2	0.9559	6	94771684
Flow velocity	Right carotid	rs6568443	-0.1124	0.0225	5.63e-07	---	0	1.518	2	0.4682	6	96944473
Flow velocity	Right carotid	rs9486715	-0.0932	0.0186	5.673e-07	---	0	0.126	2	0.939	6	97059769
Flow velocity	Right carotid	rs2472880	-0.1129	0.0226	5.771e-07	---	0	1.624	2	0.4441	6	96860130
Flow velocity	Right carotid	6:96872828:I	-0.1126	0.0225	5.886e-07	---	0	1.676	2	0.4326	6	96872828
Flow velocity	Right carotid	rs2499789	-0.1193	0.0239	5.978e-07	---	1	2.021	2	0.364	6	96844510
Flow velocity	Right carotid	rs2499804	-0.1127	0.0226	6.008e-07	---	0	1.647	2	0.4388	6	96861216
Vessel area	Left carotid	rs10822618	-0.2128	0.0426	6.032e-07	---	83.2	11.881	2	0.00263	10	67489280
Flow velocity	Right carotid	rs2472883	-0.1126	0.0226	6.127e-07	---	0	1.819	2	0.4028	6	96863817
Flow rate	Total	rs2493852	-0.1036	0.0208	6.165e-07	---	0	1.987	2	0.3702	1	178562131
Flow rate	Basilar artery	rs12216089	0.1036	0.0208	6.197e-07	+++	0	0.745	2	0.6891	6	94772213
Flow rate	Basilar artery	rs9360050	-0.1075	0.0216	6.236e-07	---	0	0.096	2	0.9533	6	94772212
Flow velocity	Right carotid	rs35410524	-0.1126	0.0226	6.268e-07	---	0	1.793	2	0.408	6	96885405
Vessel area	Left carotid	rs10762005	-0.2118	0.0425	6.308e-07	---	83.5	12.09	2	0.002369	10	67509527
Flow velocity	Right carotid	rs2472881	-0.1124	0.0226	6.402e-07	---	0	1.679	2	0.4319	6	96862562
Flow velocity	Right carotid	rs2499814	-0.1123	0.0226	6.433e-07	---	0	1.915	2	0.3839	6	96877245
Flow velocity	Right carotid	rs2273621	-0.0926	0.0186	6.496e-07	---	0	0.111	2	0.9462	6	97058553
Flow velocity	Right carotid	rs2472882	-0.1123	0.0226	6.504e-07	---	0	1.687	2	0.4302	6	96863474
Flow velocity	Right carotid	rs2472884	-0.1122	0.0226	6.51e-07	---	0	1.714	2	0.4244	6	96863965
Flow velocity	Right carotid	rs2472906	-0.1122	0.0225	6.528e-07	---	0	1.818	2	0.4029	6	96875318
Flow velocity	Right carotid	rs2205754	-0.1192	0.024	6.556e-07	---	0.9	2.019	2	0.3644	6	96843134
Flow velocity	Right carotid	rs1009597	-0.1192	0.024	6.558e-07	---	0.9	2.019	2	0.3644	6	96843540
Flow velocity	Right carotid	rs12208884	-0.112	0.0225	6.599e-07	---	5.1	2.107	2	0.3487	6	96885572
Flow velocity	Right carotid	rs2092094	-0.1191	0.024	6.603e-07	---	1.2	2.023	2	0.3636	6	96844123
Flow velocity	Right carotid	rs11153023	-0.1126	0.0227	6.66e-07	---	0	1.489	2	0.4749	6	96968525
Flow velocity	Right carotid	rs2499807	-0.1121	0.0226	6.683e-07	---	0	1.701	2	0.4273	6	96864053
Flow velocity	Right carotid	rs2472895	-0.112	0.0225	6.691e-07	---	0	1.772	2	0.4123	6	96870387
Flow velocity	Right carotid	rs2499787	-0.1192	0.024	6.711e-07	---	0	1.994	2	0.369	6	96841762
Flow velocity	Right carotid	rs7775721	-0.0925	0.0186	6.724e-07	---	0	0.108	2	0.9476	6	97056979
Flow velocity	Right carotid	rs2142653	-0.112	0.0225	6.738e-07	---	0	1.775	2	0.4116	6	96871520
Flow velocity	Right carotid	rs2142652	-0.112	0.0225	6.752e-07	---	0	1.752	2	0.4163	6	96868504
Flow velocity	Right carotid	rs12529248	-0.112	0.0225	6.762e-07	---	0	1.764	2	0.4139	6	96895377
Flow velocity	Right carotid	rs1009596	-0.1191	0.024	6.765e-07	---	0	1.983	2	0.371	6	96843688
Flow velocity	Right carotid	rs1303852	-0.112	0.0226	6.782e-07	---	0	1.706	2	0.4261	6	96864523
Flow velocity	Right carotid	rs10457174	-0.1117	0.0225	6.792e-07	---	0	1.517	2	0.4684	6	97067047
Flow velocity	Right carotid	rs2472893	-0.1119	0.0225	6.793e-07	---	0	1.756	2	0.4157	6	96870048
Flow velocity	Right carotid	rs2263192	-0.1119	0.0225	6.802e-07	---	0	1.779	2	0.411	6	96873037
Flow velocity	Right carotid	rs2499809	-0.1119	0.0225	6.802e-07	---	0	1.756	2	0.4155	6	96870110
Vessel area	Left carotid	rs10822621	-0.207	0.0417	6.817e-07	---	81.1	10.589	2	0.005018	10	67495597
Flow velocity	Right carotid	rs2472897	-0.1119	0.0225	6.822e-07	---	0	1.758	2	0.4152	6	96870569
Flow velocity	Right carotid	rs2092095	-0.1119	0.0225	6.827e-07	---	0	1.758	2	0.4151	6	96870864
Flow velocity	Right carotid	rs2092096	-0.1119	0.0225	6.828e-07	---	0	1.759	2	0.4151	6	96870919
Flow velocity	Right carotid	rs12213426	-0.1119	0.0225	6.829e-07	---	0	1.765	2	0.4137	6	96896035
Flow velocity	Right carotid	rs6902835	-0.0924	0.0186	6.832e-07	---	0	0.191	2	0.909	6	97063005
Flow velocity	Right carotid	rs12190507	-0.1119	0.0225	6.842e-07	---	0	1.758	2	0.4151	6	96898265
Vessel area	Left carotid	rs10996630	-0.2068	0.0416	6.843e-07	---	81.1	10.591	2	0.005015	10	67500355
Flow velocity	Right carotid	rs2179126	-0.1119	0.0225	6.843e-07	---	0	1.76	2	0.4149	6	96871350
Flow velocity	Right carotid	rs11152953	-0.1119	0.0225	6.844e-07	---	0	1.774	2	0.4118	6	96894305
Flow velocity	Right carotid	rs12190508	-0.1119	0.0225	6.844e-07	---	0	1.758	2	0.4152	6	96898269
Flow velocity	Right carotid	rs34826652	-0.1119	0.0225	6.845e-07	---	0	1.756	2	0.4156	6	96899085
Flow velocity	Right carotid	rs28623445	-0.1119	0.0225	6.847e-07	---	0	1.757	2	0.4155	6	96899116
Flow velocity	Right carotid	rs11152952	-0.1119	0.0225	6.848e-07	---	0	1.774	2	0.4118	6	96894303
Flow velocity	Right carotid	rs2205755	-0.112	0.0225	6.848e-07	---	0	1.712	2	0.4249	6	96864704
Vessel area	Left carotid	rs7085632	-0.2067	0.0416	6.851e-07	---	81.1	10.595	2	0.005003	10	67496301
Flow velocity	Right carotid	rs11152959	-0.1119	0.0225	6.851e-07	---	0	1.754	2	0.4161	6	96900272
Flow velocity	Right carotid	rs11152960	-0.1119	0.0225	6.853e-07	---	0	1.753	2	0.4161	6	96900398
Flow velocity	Right carotid	rs3798297	-0.0927	0.0187	6.864e-07	---	0	0.211	2	0.9	6	97062835
Flow rate	Basilar artery	rs7743421	-0.1068	0.0215	6.879e-07	---	0	0.082	2	0.9598	6	94769893
Flow velocity	Right carotid	rs2472888	-0.1119	0.0225	6.883e-07	---	0	1.74	2	0.4189	6	96865501
Flow velocity	Right carotid	rs11152951	-0.112	0.0226	6.885e-07	---	0	1.866	2	0.3934	6	96894135
Flow velocity	Right carotid	rs75303492	-0.1119	0.0225	6.888e-07	---	0	1.741	2	0.4186	6	96902999
Flow rate	Basilar artery	rs543594	-0.1022	0.0206	6.891e-07	---	0	0.719	2	0.6979	6	94803588
Flow velocity	Right carotid	rs2472904	-0.1119	0.0225	6.896e-07	---	0	1.785	2	0.4097	6	96874962
Flow velocity	Right carotid	rs12213375	-0.1119	0.0225	6.897e-07	---	0	1.744	2	0.4181	6	96902134
Flow velocity	Right carotid	rs4078038	-0.1119	0.0225	6.898e-07	---	0	1.74	2	0.4189	6	96904366
Flow velocity	Right carotid	rs2472889	-0.1119	0.0225	6.899e-07	---	0	1.741	2	0.4187	6	96866803
Flow velocity	Right carotid	rs4077932	-0.1119	0.0225	6.902e-07	---	0	1.741	2	0.4188	6	96905144
Flow velocity	Right carotid	rs2472890	-0.1119	0.0225	6.902e-07	---	0	1.741	2	0.4187	6	96867646
Flow velocity	Right carotid	rs12210146	-0.1119	0.0225	6.902e-07	---	0	1.741	2	0.4187	6	96903962
Flow velocity	Right carotid	rs12191653	-0.1119	0.0225	6.903e-07	---	0	1.741	2	0.4187	6	96903898
Flow velocity	Right carotid	rs12208449	-0.1119	0.0225	6.903e-07	---	0	1.741	2	0.4187	6	96903253
Vessel area	Left carotid	rs7905467	-0.2076	0.0418	6.908e-07	---	81.3	10.719	2	0.004703	10	67495190
Flow velocity	Right carotid	rs2472886	-0.1119	0.0225	6.911e-07	---	0	1.716	2	0.4239	6	96864876
Flow rate	Basilar artery	rs491213	-0.1039	0.0209	6.914e-07	---	0	0.868	2	0.6478	6	94795813
Flow velocity	Right carotid	rs6899647	-0.0924	0.0186	6.914e-07	---	0	0.196	2	0.9066	6	97065661
Vessel area	Left carotid	rs7921567	-0.2076	0.0418	6.93e-07	---	81.3	10.718	2	0.004706	10	67495038
Vessel area	Left carotid	rs7918299	-0.2077	0.0418	6.932e-07	---	81.3	10.718	2	0.004707	10	67494814
Flow velocity	Right carotid	rs2499813	-0.1119	0.0225	6.932e-07	---	0	1.785	2	0.4097	6	96875338
Flow velocity	Right carotid	rs13201795	-0.1119	0.0226	6.949e-07	---	0	1.744	2	0.4181	6	96910471
Flow velocity	Right carotid	rs1116113	-0.1118	0.0225	6.953e-07	---	0	1.768	2	0.4131	6	96873586
Flow rate	Basilar artery	rs9363139	-0.1069	0.0215	6.96e-07	---	0	0.095	2	0.9534	6	94764598
Vessel area	Left carotid	rs7086079	-0.2071	0.0417	6.972e-07	---	81.3	10.718	2	0.004705	10	67496614
Flow rate	Basilar artery	rs2787944	-0.1069	0.0215	6.976e-07	---	0	0.095	2	0.9536	6	94765030
Flow velocity	Right carotid	6:96866499:I	-0.1119	0.0225	6.983e-07	---	0	1.722	2	0.4228	6	96866499
Flow velocity	Right carotid	rs12195315	-0.1119	0.0225	6.988e-07	---	0	1.741	2	0.4188	6	96905711
Flow rate	Right carotid	rs149202292	0.1436	0.0289	6.989e-07	+++	0	1.404	2	0.4955	8	139716366
Flow velocity	Right carotid	rs11152968	-0.1118	0.0225	7.004e-07	---	0	1.742	2	0.4185	6	96908653
Flow velocity	Right carotid	rs2472887	-0.1118	0.0225	7.008e-07	---	0	1.723	2	0.4226	6	96865437
Flow velocity	Right carotid	rs11152969	-0.1119	0.0225	7.009e-07	---	0	1.742	2	0.4185	6	96908712
Flow velocity	Right carotid	rs9398148	-0.0922	0.0186	7.057e-07	---	0	0.202	2	0.9038	6	97063555
Flow velocity	Right carotid	rs2472908	-0.1118	0.0225	7.063e-07	---	0	1.776	2	0.4116	6	96875998
Vessel area	Left carotid	rs10822612	-0.2103	0.0424	7.074e-07	---	80.3	10.131	2	0.006311	10	67477890
Flow velocity	Right carotid	rs11152970	-0.1118	0.0225	7.078e-07	---	0	1.742	2	0.4184	6	96909077
Flow velocity	Right carotid	rs11755945	-0.1118	0.0225	7.082e-07	---	0	1.742	2	0.4186	6	96908038
Flow velocity	Right carotid	rs2472911	-0.1118	0.0225	7.119e-07	---	0	1.781	2	0.4106	6	96877055
Vessel area	Left carotid	rs10822613	-0.2098	0.0423	7.155e-07	---	80.1	10.031	2	0.006634	10	67478758
Vessel area	Left carotid	rs10762004	-0.2098	0.0423	7.155e-07	---	80.1	10.028	2	0.006645	10	67479447
Flow velocity	Right carotid	rs35487471	-0.1117	0.0225	7.204e-07	---	0	1.786	2	0.4094	6	96879715
Flow velocity	Right carotid	rs72931061	-0.1117	0.0225	7.22e-07	---	0	1.787	2	0.4092	6	96880285
Flow velocity	Right carotid	rs148083617	-0.1118	0.0226	7.221e-07	---	0	1.789	2	0.4088	6	96888353
Vessel area	Left carotid	rs10822616	-0.2097	0.0423	7.272e-07	---	80.6	10.327	2	0.005722	10	67482672
Flow velocity	Right carotid	6:96961479:D	-0.1195	0.0241	7.358e-07	---	57.8	4.734	2	0.09377	6	96961479
Flow rate	Basilar artery	rs4706442	-0.1066	0.0215	7.391e-07	---	0	0.073	2	0.964	6	94774365
Flow velocity	Right carotid	rs142992995	-0.1122	0.0227	7.413e-07	---	0	1.799	2	0.4068	6	96887771
Flow rate	Basilar artery	rs2185066	-0.1065	0.0215	7.537e-07	---	0	0.083	2	0.9596	6	94766792
Flow velocity	Right carotid	rs2499816	-0.1116	0.0226	7.546e-07	---	0	1.819	2	0.4028	6	96878206
Flow velocity	Right carotid	rs2499817	-0.1116	0.0226	7.558e-07	---	0	1.82	2	0.4026	6	96878321
Flow rate	Basilar artery	rs7757042	-0.1065	0.0215	7.572e-07	---	0	0.082	2	0.9601	6	94767622
Flow rate	Basilar artery	rs1416058	-0.1064	0.0215	7.62e-07	---	0	0.08	2	0.9608	6	94768457
Flow velocity	Right carotid	rs12199452	-0.1116	0.0226	7.648e-07	---	0	1.645	2	0.4394	6	96880703
Flow rate	Basilar artery	rs1538283	-0.1065	0.0215	7.654e-07	---	0	0.083	2	0.9595	6	94767468
Flow rate	Basilar artery	rs9363141	-0.1064	0.0215	7.655e-07	---	0	0.079	2	0.9613	6	94769642
Flow rate	Basilar artery	rs1416061	-0.1064	0.0215	7.656e-07	---	0	0.078	2	0.9615	6	94771865
Flow rate	Basilar artery	rs4142426	-0.1064	0.0215	7.668e-07	---	0	0.079	2	0.9614	6	94770349
Flow rate	Basilar artery	rs1416062	-0.1064	0.0215	7.672e-07	---	0	0.079	2	0.9614	6	94771972
Flow rate	Basilar artery	rs1338341	-0.1064	0.0215	7.675e-07	---	0	0.079	2	0.9614	6	94773306
Flow velocity	Right carotid	rs147506219	-0.1114	0.0225	7.676e-07	---	0	1.825	2	0.4014	6	96889290
Flow velocity	Right carotid	rs9373985	-0.0919	0.0186	7.69e-07	---	0	0.195	2	0.907	6	97063522
Flow rate	Basilar artery	rs9354083	-0.1064	0.0215	7.719e-07	---	0	0.079	2	0.9614	6	94773950
Flow rate	Basilar artery	rs9445199	-0.1064	0.0215	7.728e-07	---	0	0.079	2	0.9614	6	94774235
Flow rate	Basilar artery	rs4594922	-0.1065	0.0215	7.737e-07	---	0	0.08	2	0.9609	6	94775203
Flow velocity	Right carotid	rs75869642	-0.1114	0.0225	7.758e-07	---	0	1.831	2	0.4004	6	96887569
Flow rate	Basilar artery	rs4706443	-0.1064	0.0215	7.808e-07	---	0	0.079	2	0.9613	6	94774694
Flow rate	Basilar artery	rs4707821	-0.1064	0.0215	7.812e-07	---	0	0.079	2	0.9613	6	94774726
Flow rate	Basilar artery	rs4706444	-0.1064	0.0215	7.824e-07	---	0	0.079	2	0.9612	6	94774759
Flow velocity	Right carotid	rs11757102	-0.1114	0.0225	7.843e-07	---	0	1.836	2	0.3993	6	96885073
Flow velocity	Right carotid	rs140961595	-0.1113	0.0225	7.867e-07	---	0	1.823	2	0.4019	6	96888323
Flow velocity	Right carotid	rs11757063	-0.1113	0.0225	7.925e-07	---	0	1.832	2	0.4002	6	96884886
Flow velocity	Right carotid	rs11752584	-0.1113	0.0225	7.929e-07	---	0	1.83	2	0.4004	6	96884952
Flow velocity	Right carotid	rs12203657	-0.1113	0.0225	7.933e-07	---	0	1.841	2	0.3983	6	96883285
Flow velocity	Right carotid	rs34236778	-0.1113	0.0225	7.96e-07	---	0	1.832	2	0.4002	6	96884556
Flow velocity	Right carotid	rs67996804	-0.1113	0.0225	7.97e-07	---	0	1.832	2	0.4001	6	96884387
Flow velocity	Right carotid	rs4486019	-0.1113	0.0225	7.984e-07	---	0	1.832	2	0.4	6	96883814
Flow velocity	Right carotid	rs12201449	-0.1114	0.0226	8e-07	---	0	1.624	2	0.4439	6	96959382
Flow rate	Basilar artery	rs9351404	-0.1063	0.0216	8.043e-07	---	0	0.079	2	0.9613	6	94777099
Flow velocity	Right carotid	rs13207333	-0.1112	0.0225	8.052e-07	---	0	1.835	2	0.3996	6	96882254
Flow velocity	Right carotid	rs34209750	-0.1112	0.0225	8.054e-07	---	0	1.835	2	0.3996	6	96882215
Flow velocity	Right carotid	rs11153018	-0.1113	0.0226	8.065e-07	---	0	1.628	2	0.4431	6	96956137
Vessel area	Left carotid	rs10822622	-0.2053	0.0416	8.095e-07	---	80.4	10.225	2	0.006021	10	67502519
Vessel area	Left carotid	rs7069151	-0.2053	0.0416	8.117e-07	---	80.5	10.236	2	0.005988	10	67505107
Vessel area	Right carotid	rs6880083	-0.1925	0.039	8.154e-07	---	0	0.867	2	0.6483	5	141819109
Vessel area	Left carotid	rs10996614	-0.2076	0.0421	8.156e-07	---	81	10.529	2	0.005173	10	67488542
Flow velocity	Right carotid	rs35035182	-0.1113	0.0226	8.175e-07	---	0	1.785	2	0.4097	6	96885300
Flow rate	Right carotid	rs59342471	0.2397	0.0486	8.189e-07	+++	0	0.4	2	0.8186	19	55014031
Vessel area	Basilar artery	rs12101079	0.17	0.0345	8.234e-07	+++	42.9	3.502	2	0.1736	14	34617422
Vessel area	Left carotid	rs10822623	-0.2056	0.0417	8.253e-07	---	80.7	10.348	2	0.005662	10	67503623
Flow rate	Basilar artery	rs71503847	-0.1751	0.0355	8.319e-07	---	33.8	3.021	2	0.2208	10	87840176
Flow rate	Basilar artery	rs593454	0.1065	0.0216	8.331e-07	+++	0	0.891	2	0.6405	6	94795814
Flow velocity	Right carotid	rs6905568	-0.0918	0.0186	8.343e-07	---	0	0.154	2	0.9258	6	97066382
Flow rate	Basilar artery	rs9351405	-0.1062	0.0216	8.346e-07	---	0	0.08	2	0.961	6	94777317
Flow velocity	Right carotid	rs146759159	-0.1111	0.0226	8.418e-07	---	0	1.635	2	0.4415	6	96944004
Flow velocity	Right carotid	rs6921480	-0.0917	0.0186	8.474e-07	---	0	0.161	2	0.9228	6	97066329
Flow rate	Basilar artery	rs9351406	-0.1062	0.0216	8.478e-07	---	0	0.08	2	0.9606	6	94778570
Flow velocity	Right carotid	rs10447413	-0.1113	0.0226	8.492e-07	---	0	1.657	2	0.4367	6	96943434
Flow velocity	Right carotid	rs11153085	-0.0917	0.0186	8.521e-07	---	0	0.159	2	0.9236	6	97066355
Flow velocity	Right carotid	rs140122720	-0.111	0.0226	8.545e-07	---	0	1.634	2	0.4417	6	96943946
Flow velocity	Right carotid	rs12193732	-0.111	0.0226	8.574e-07	---	0	1.637	2	0.4411	6	96942609
Flow velocity	Right carotid	6:97062904:D	-0.0935	0.019	8.602e-07	---	0	0.153	2	0.9265	6	97062904
Flow velocity	Right carotid	6:97062905:D	-0.0928	0.0189	8.611e-07	---	0	0.193	2	0.9079	6	97062905
Flow velocity	Right carotid	rs9400016	-0.111	0.0226	8.619e-07	---	0	1.639	2	0.4406	6	96940883
Flow velocity	Right carotid	rs4262195	-0.1109	0.0225	8.687e-07	---	0	1.642	2	0.44	6	96929475
Flow velocity	Right carotid	rs12190520	-0.1109	0.0225	8.696e-07	---	0	1.643	2	0.4399	6	96928620
Flow rate	Basilar artery	rs6951307	-0.1105	0.0225	8.701e-07	---	54.7	4.417	2	0.1099	7	1118575
Flow rate	Right carotid	rs12546630	0.116	0.0236	8.713e-07	+++	0	1.717	2	0.4238	8	139716602
Vessel area	Left carotid	rs10822620	-0.2062	0.0419	8.744e-07	---	81.1	10.603	2	0.004983	10	67494408
Flow velocity	Right carotid	6:96903530:I	-0.1118	0.0227	8.752e-07	---	3.1	2.063	2	0.3564	6	96903530
Flow rate	Basilar artery	rs9354082	-0.1058	0.0215	8.824e-07	---	0	0.072	2	0.9646	6	94773711
Flow velocity	Right carotid	rs6905737	-0.0916	0.0186	8.835e-07	---	0	0.15	2	0.9279	6	97066659
Flow rate	Right carotid	rs11160089	-0.1037	0.0211	8.939e-07	---	0	0.846	2	0.6552	14	93167592
Flow rate	Right carotid	rs7529907	-0.1038	0.0211	9.057e-07	---	0	0.474	2	0.7891	1	177639015
Flow velocity	Right carotid	rs4343922	-0.1076	0.0219	9.314e-07	---	30.5	2.879	2	0.237	6	96876903
Flow rate	Basilar artery	rs590701	-0.0997	0.0203	9.315e-07	---	0	0.629	2	0.7301	6	94763117
Flow velocity	Right carotid	rs7741683	-0.0919	0.0187	9.394e-07	---	0	0.157	2	0.9244	6	97054493
Flow velocity	Right carotid	rs3849198	-0.1148	0.0234	9.749e-07	---	0	1.9	2	0.3868	6	97036539
Flow rate	Basilar artery	rs10944713	-0.0994	0.0203	9.871e-07	---	0	0.717	2	0.6986	6	94761440
Vessel area	Left carotid	rs10996631	-0.2045	0.0418	9.997e-07	---	80.5	10.253	2	0.005937	10	67507161
LEGEND

## Sheet: S3
Supplementary Table S3 | Association of genome-wide significant loci with cerebral blood flow parameters.
		rs12546630		rs2971609
Variable	Artery	beta (SE)	P-value	beta (SE)	P-value
Flow rate	Total	.083 (.021)	9.434e-05	.011 (.021)	0.6191
Flow rate	Basilar artery	-.009 (.024)	0.7145	-.002 (.024)	0.9374
Flow rate	Left carotid artery	.067 (.023)	0.004442	.009 (.023)	0.6889
Flow rate	Right carotid artery	.104 (.023)	8.068e-06	.016 (.023)	0.4895
Vessel area	Basilar artery	.054 (.025)	0.02702	.035 (.025)	0.152
Vessel area	Left carotid artery	.094 (.024)	9.867e-05	.098 (.024)	4.898e-05
Vessel area	Right carotid artery	.132 (.024)	5.74e-08	.114 (.024)	2.693e-06
Flow velocity	Basilar artery	-.062 (.024)	0.00928	-.032 (.024)	0.1786
Flow velocity	Left carotid artery	-.037 (.022)	0.08785	-.095 (.022)	1.237e-05
Flow velocity	Right carotid artery	-.037 (.022)	0.08573	-.122 (.022)	1.719e-08
Effect estimates of the two genome-wide significant loci with cerebral blood flow parameters, adjusting for age, age2, sex, intracranial volume, and brain volume (model 2).
Abbreviations: h2 = heritability, N = sample size, SE = standard error.

## Sheet: S4
Supplementary Table 4. Characteristics of the study population.
Characteristics
Age, years	65.0 (10.9)
Female	2593 (55.6)
Body mass index, kg/m2	27.5 (4.2)
Systolic blood pressure, mmHg	140.4 (21.7)
Diastolic blood pressure, mmHg	82.8 (11.0)
Total cholesterol, mmol/L	5.5 (1.1)
High-density lipoprotein, mmol/L	1.5 (0.4)
Diabetes mellitus	535 (11.9)
Smoking
Never	1392 (30.1)
Former	283 (49.4)
Current	943 (20.4)
Antihypertensive medication	1512 (32.8)
Lipid-lowering medication	1135 (24.6)
APOE-ε4 carrier	1307 (29.2)
Data presented as mean (standard deviation) for continuous variables and number (percentages) for categorical variables. The following variables had missing data: body mass index (N=58), blood pressures (N=115), total cholesterol (N=91), high-density lipoprotein cholesterol (N=93), diabetes mellitus (N=173), smoking (N=47), antihypertensive and lipid-lowering medication (N=54), and APOE-ε4 carrie…
